# Supplementary material for: Molecular genetic analysis using targeted NGS analysis of 677 individuals with retinal dystrophy
Source: Sci Rep. 2019 Feb 4;9:1219. doi: 10.1038/s41598-018-38007-2 (PMC6362094; doi:10.1038/s41598-018-38007-2)
Supplement: Supplementary file 2 — Clinical diagnosis and genotypes of 487 individuals [file 41598_2018_38007_MOESM2_ESM.xlsx]

## Sheet: Ark1
ID	Diagnosis	Diag group	Gene	Inheritance (gene)	Variants	Coordinates (GRCh37/hg19)	gnomAD	ACMG	Gene additional variants	Inheritance (gene)2	Variants additional findings	Coordinates (GRCh37/hg19) additional findings	gnomAD additional findings	ACMG additional findings
1	Retinitis pigmentosa	1	ABCA4	AR	c.5461-10T>C p.(?) c.5461-10T>C p.(?)	chr1:94476951 chr1:94476951	63/276528/0 63/276528/0	5 5
2	Macular dystrophy unspecified	3	ABCA4	AR	c.4842C>G p.(Asn1614Lys)# c.2894A>G p.(Asn965Ser)	chr1:94487202 chr1:94512499	NP 32/246098/0	3 5
3	Stargardt Disease	3	ABCA4	AR	c.6478A>G p.(Lys2160Glu) c.3380G>A p.(Gly1127Glu) c.1654G>A p.(Val552Ile)	chr1:94466393 chr1:94506907 chr1:94528774	NP NP 729/277164/3	4 4 3	BBS1	AR	c.1169T>G p.(Met390Arg)	chr11:66293652	436/277150/0	5
4	Stargardt Disease	3	ABCA4	AR	c.5461-10T>C p.(?) c.6229C>T p.(Arg2077Trp)	chr1:94476951 chr1:94467467	63/276528/0 1/246206/0	5 4
5	Stargardt Disease	3	ABCA4	AR	c.634C>T p.(Arg212Cys) c.4539+2066C>G p.(?)	chr1:94564484 chr1:94492935	30/275960/0 NP	5 3
6	Stargardt Disease	3	ABCA4	AR	c.5693G>A p.(Arg1898His) c.3767_3768dup p.(Leu1257Thrfs*19)	chr1:94476377 chr1:94502746	441/277064/0 NP	4 4
7	Stargardt Disease	3	ABCA4	AR	c.2408del p.(Gly803Aspfs*40) c.4243A>C p.(Thr1415Pro)	chr1:94520846 chr1:94496562	NP NP	5 4
8	Generalized retinal dystrophy (non-syndromic)	1	ABCA4	AR	c.1529T>G p.(Leu510Arg) c.6386+1G>A p.(?)	chr1:94543271 chr1:94466557	NP 1/246212/0	4 4	BBS10	AR	c.271dup p.(Cys91Leufs*5)	chr12:76741494	154/274446/0	5
9	Stargardt Disease	3	ABCA4	AR	c.2588G>C p.(Gly863Ala) c.5461-10T>C p.(?)	chr1:94517254 chr1:94476951	1202/276994/6 63/276528/0	5 5
10	Stargardt Disease	3	ABCA4	AR	c.1622T>C p.(Leu541Pro) c.3113C>T p.(Ala1038Val)	chr1:94528806 chr1:94508969	45/277152/0 487/277030/2	4 5
11	Macular dystrophy unspecified	3	ABCA4	AR	c.5461-10T>C p.(?) c.5196+1137G>A p.(?)	chr1:94476951 chr1:94484001	63/276528/0 3/30960/0	5 4
12	Stargardt Disease	3	ABCA4	AR	c.634C>T p.(Arg212Cys) c.5882G>A p.(Gly1961Glu) c.5882G>A p.(Gly1961Glu)	chr1:94564484 chr1:94473807 chr1:94473807	30/275960/0 1292/277186/11 1292/277186/11	5 5 5
13	Stargardt Disease	3	ABCA4	AR	c.1622T>C p.(Leu541Pro) c.3113C>T p.(Ala1038Val)	chr1:94528806 chr1:94508969	45/277152/0 487/277030/2	3 5
14	Stargardt Disease	3	ABCA4	AR	c.2894A>G p.(Asn965Ser) c.5584+6T>C p.(?)	chr1:94512499 chr1:94476812	32/246098/0 NP	5 4
15	Stargardt Disease	3	ABCA4	AR	c.2894A>G p.(Asn965Ser) c.6478A>G p.(Lys2160Glu)	chr1:94512499 chr1:94466393	32/246098/0 NP	5 4
16	Stargardt Disease	3	ABCA4	AR	c.2408del p.(Gly803Aspfs*40) c.5196+1137G>A p.(?)	chr1:94520846 chr1:94484001	NP 3/30960/0	5 4	CNGB3	AR	c.1148del p.(Thr383Ilefs*13)	chr8:87656009	487/276004/2	5
17	Stargardt Disease	3	ABCA4	AR	c.2680dup p.(Leu894Profs*26)# c.3113C>T p.(Ala1038Val)	chr1:94514487 chr1:94508969	NP 487/277030/2	4 5
18	Retinitis pigmentosa	1	ABCA4	AR	c.4926C>G p.(Ser1642Arg) c.4926C>G p.(Ser1642Arg)	chr1:94486888 chr1:94486888	10/277180/0 10/277180/0	4 4	CNGA1	AR	c.540del p.(Trp180*)#	chr4:47944075	NP	4
19	Stargardt Disease	3	ABCA4	AR	c.4685T>C p.(Ile1562Thr) c.6098T>G p.(Leu2033Arg)	chr1:94487490 chr1:94471046	351/277160/1 NP	4 4
20	Stargardt Disease	3	ABCA4	AR	c.2894A>G p.(Asn965Ser) c.5196+1137G>A p.(?)	chr1:94512499 chr1:94484001	32/246098/0 3/30960/0	5 4
21	Retinitis pigmentosa	1	ABCA4	AR	c.2613G>A p.(Trp871*)# c.2613G>A p.(Trp871*)#	chr1:94517229 chr1:94517229	NP NP	4 4
22	Stargardt Disease	3	ABCA4	AR	c.6454G>T p.(Gly2152Cys)# c.6454G>T p.(Gly2152Cys)#	chr1:94466417 chr1:94466417	NP NP	4 4
23	Stargardt Disease	3	ABCA4	AR	c.5316G>A p.(Trp1772*) c.5882G>A p.(Gly1961Glu)	chr1:94480243 chr1:94473807	1/246230/0 1292/277186/11	5 4
24	Cone-rod dystrophy	1	ABCA4	AR	c.5528_5533del p.(Arg1843_Gly1844del)# c.2894A>Gp.(Asn965Ser)	chr1:94476869 chr1:94512499	NP 32/246098/0	4 5
25	Stargardt Disease	3	ABCA4	AR	c.1719G>A p.(Met573Ile) c.(6816+1_6817-1)_(*1_?)del#$	chr1:94528709 exon 50	NP NA	4 4
26	Stargardt Disease	3	ABCA4	AR	c.2894A>G p.(Asn965Ser) c.4685T>C p.(Ile1562Thr)	chr1:94512499 chr1:94487490	32/246098/0 351/277160/1	5 4
27	Stargardt Disease	3	ABCA4	AR	c.5714+5G>A p.(?) c.4139C>T p.(Pro1380Leu)	chr1:94476351 chr1:94496666	79/277048/0 59/276922/0	4 4
28	Retinitis pigmentosa	1	ABCA4	AR	c.1622T>C p.(Leu541Pro) c.3113C>T p.(Ala1038Val)	chr1:94528806 chr1:94508969	45/277152/0 487/277030/2	4 5
29	Stargardt Disease	3	ABCA4	AR	c.4918C>T p.(Arg1640Trp) c.4222 T>C p.(Trp1408Arg) c.4679T>A p.(Ile1560Asn)#	chr1:94486896 chr1:94496583 chr1:94487496	9/246196/0 5/246194/0 NP	5 3 3	CNGB3	AR	c.1148del p.(Thr383Ilefs*13)	chr8:87656009	487/276004/2	5
30	Stargardt Disease	3	ABCA4	AR	c.3113C>T p.(Ala1038Val) c.885del p.(Leu296Cysfs*4)	chr1:94508969 chr1:94546248	487/277030/2 NP	5 4
31	Macular dystrophy unspecified	3	ABCA4	AR	c.6089G>A p.(Arg2030Gln) c.768G>T p.(Val256Val)	chr1:94471055 chr1:94564350	100/277108/0 25/277160/0	5 4
32	Macular dystrophy unspecified	3	ABCA4	AR	c.2894A>G p.(Asn965Ser) c.5196+1137G>A p.(?)	chr1:94512499 chr1:94484001	32/246098/0 3/30960/0	5 4
33	Stargardt Disease	3	ABCA4	AR	c.6319C>T p.(Arg2107Cys) c.3113C>T p.(Ala1038Val)	chr1:94466625 chr1:94508969	5/277000/0 487/277030/2	3 5
35	Stargardt Disease	3	ABCA4	AR	c.5882G>A p.(Gly1961Glu) c.3113C>T p.(Ala1038Val)	chr1:94473807 chr1:94508969	1292/277186/11 487/277030/2	4 5
36	Stargardt Disease	3	ABCA4	AR	c.4919G>A p.(Arg1640Gln) c.5882G>A p.(Gly1961Glu)	chr1:94486895 chr1:94473807	8/246212/0 1292/277186/11	5 4
37	Retinitis pigmentosa	1	ABCA4	AR	c.2537A>T p.(Asp846Val) c.768G>T p.(Val256Val)	chr1:94520717 chr1:94564350	NP 25/277160/0	4 4
38	Macular dystrophy unspecified	3	ABCA4	AR	c.3113C>T p.(Ala1038Val) c.1622T>C p.(Leu541Pro)	chr1:94508969 chr1:94528806	487/277030/2 45/277152/0	5 3
309	Stargardt Disease	3	ABCA4	AR	c.1819G>A p.(Gly607Arg)	chr1:94528251	8/276738/0	4
310	Macular dystrophy unspecified	3	ABCA4	AR	c.4469G>A p.(Cys1490Tyr)	chr1:94495071	16/265514/0	5
311	Retinitis pigmentosa	1	ABCA4	AR	c.5693G>A p.(Arg1898His)	chr1:94476377	441/277064/0	4
312	Stargardt Disease	3	ABCA4	AR	c.6229C>T p.(Arg2077Trp)	chr1:94467467	1/246206/0	4
313	Stargardt Disease	3	ABCA4	AR	c.2894A>G p.(Asn965Ser)	chr1:94512499	32/246098/0	5
314	Stargardt Disease	3	ABCA4	AR	c.4918C>T p.(Arg1640Trp)	chr1:94486896	9/246196/0	5
315	Stargardt Disease	3	ABCA4	AR	c.2894A>G p.(Asn965Ser)	chr1:94512499	32/246098/0	5
316	Stargardt Disease	3	ABCA4	AR	c.2895T>G p.(Asn965Lys)	chr1:94512498	NP	4
317	Cone dystrophy	2	ABCA4	AR	c.6089G>A p.(Arg2030Gln)	chr1:94471055	100/277108/0	5
318	Stargardt Disease	3	ABCA4	AR	c.4842C>G p.(Asn1614Lys)# c.4069G>A p.(Ala1357Thr)	chr1:94487202 chr1:94497393	NP 6/275840/0	3 4
319	Cone-rod dystrophy	1	ABCA4	AR	c.2588G>C p.(Gly863Ala)	chr1:94517254	1202/276994/6	5
320	Retinitis pigmentosa	1	ABCA4	AR	c.6148G>C p.(Val2050Leu)	chr1:94467548	787/277174/1	5	CNGB1	AR	c.2570_2571insT p.(Glu857Aspfs*77)	chr16:57938701	7/246246/0	4
321	Retinitis pigmentosa	1	ABCA4	AR	c.5693G>A p.(Arg1898His)	chr1:94476377	441/277064/0	4
322	Retinitis pigmentosa	1	ABCA4	AR	c.2894A>G p.(Asn965Ser)	chr1:94512499	32/246098/0	5
323	Stargardt Disease	3	ABCA4	AR	c.5461-10T>C p.(?)	chr1:94476951	63/276528/0	5
324	Stargardt Disease	3	ABCA4	AR	c.5461-10T>C p.(?)	chr1:94476951	63/276528/0	5
325	Stargardt Disease	3	ABCA4	AR	c.6118C>T p.(Arg2040*)	chr1:94471026	4/277022/0	4
326	Stargardt Disease	3	ABCA4	AR	c.6088C>T p.(Arg2030*)	chr1:94471056	7/246134/0	5
327	Stargardt Disease	3	ABCA4	AR	c.2894A>G p.(Asn965Ser)	chr1:94512499	32/246098/0	5
328	Stargardt Disease	3	ABCA4	AR	c.1819G>A p.(Gly607Arg)	chr1:94528251	8/276738/0	4
329	Generalized retinal dystrophy (non-syndromic)	1	ABCA4	AR	c.2588G>C p.(Gly863Ala)	chr1:94517254	1202/276994/6	5
330	Stargardt Disease	3	ABCA4	AR	c.2453G>A p.(Gly818Glu)	chr1:94520801	54/276826/0	4
331	Macular dystrophy unspecified	3	ABCA4	AR	c.5882G>A p.(Gly1961Glu)	chr1:94473807	1292/277186/11	4
332	Bietti crystalline retinopathy	5	ABCA4	AR	c.3210_3211dup p.(Ser1071Cysfs*14) c.3522+6T>C p.(?)#	chr1:94508434 chr1:94506759	5/246242/0 NP	5 3
333	Stargardt Disease	3	ABCA4	AR	c.214G>A p.(Gly72Arg)	chr1:94577082	7/246206/0	4
334	Cone-rod dystrophy	1	ABCA4	AR	c.2701A>G p.(Thr901Ala)	chr1:94514466	515/277200/1	4
335	Generalized retinal dystrophy (non-syndromic)	1	ABCA4	AR	c.4685T>C p.(Ile1562Thr) c.4773+3A>G p.(?)	chr1:94487490 chr1:94487399	351/277160/1 24/277216/0	4 3
336	Cone-rod dystrophy	1	ABCA4	AR	c.4685T>C p.(Ile1562Thr)	chr1:94487490	351/277160/1	4
337	Stargardt Disease	3	ABCA4	AR	c.4222delT p.(Trp1408Glyfs*28)#	chr1:94496583	NP	4
338	Stargardt Disease	3	ABCA4	AR	c.2408del p.(Gly803Aspfs*40)	chr1:94520846	NP	5
339	Stargardt Disease	3	ABCA4	AR	c.4326C>A p.(Asn1442Lys)	chr1:94496010	5/277226/0	4
340	Cone dystrophy	2	ABCA4	AR	c.885del p.(Leu296Cysfs*4)	chr1:94546248	NP	5
39	LCA	1	AIPL1	AR	c.(?_-1)_(276+1_277-1)del# c.815G>C p.(Arg272Pro)	exon 1-2 chr17:6329120	NA NP	4 5
40	LCA	1	AIPL1	AR	c.465G>T p.(Gln155His) splice mutation c.834G>A p.(Trp278*)	chr17:6331638 chr17:6329101	4/240832/0 91/269044/0	3 5
342	Retinitis pigmentosa	1	ALMS1	AR	c.4150dup p.(Thr1384Asnfs*15)	chr2:73677807	6/276658/0	4
41	Unspecified syndrome	6	BBS1	AR	c.1169T>G p.(Met390Arg) c.1473+4A>G p.(?)	chr11:66293652 chr11:66297427	436/277150/0 NP	5 4
42	Unspecified syndrome	6	BBS1	AR	c.1169T>G p.(Met390Arg) c.1169T>G p.(Met390Arg)	chr11:66293652 chr11:66293652	436/277150/0 436/277150/0	5 5
43	Bardet-Biedl syndrome	6	BBS1	AR	c.1169T>G p.(Met390Arg) c.1110+3G>C p.(?)	chr11:66293652 chr11:66291356	436/277150/0 NP	5 4
344	Retinitis pigmentosa	1	BBS1	AR	c.1169T>G p.(Met390Arg)	chr11:66293652	436/277150/0	5
345	Usher syndrome	6	BBS1	AR	c.1169T>G p.(Met390Arg)	chr11:66293652	436/277150/0	5
346	Retinitis pigmentosa	1	BBS1	AR	c.1110+3G>C p.(?)	chr11:66291356	NP	4
347	Retinitis pigmentosa	1	BBS1	AR	c.1110+3G>C p.(?)	chr11:66291356	NP	4
44	Bardet-Biedl syndrome	6	BBS10	AR	c.271dup p.(Cys91Leufs*5) c.271dup p.(Cys91Leufs*5)	chr12:76741494 chr12:76741494	154/274446/0 154/274446/0	5 5
45	Bardet-Biedl syndrome	6	BBS10	AR	c.271dup p.(Cys91Leufs*5) c.271dup p.(Cys91Leufs*5)	chr12:76741494 chr12:76741494	154/274446/0 154/274446/0	5 5
348	Unspecified syndrome	6	BBS10	AR	c.271dup p.(Cys91Leufs*5)	chr12:76741494	154/274446/0	5
349	Retinitis pigmentosa	1	BBS12	AR	c.1531_1539del p.(Gln511_Gln513del)	chr4:123664578	11/277180/0	4
350	Retinitis pigmentosa	1	BBS12	AR	c.1223A>G p.(Lys408Arg)#	chr4:123664270	NP	4
351	Retinitis pigmentosa	1	BBS2	AR	c.1290dupA p.(His431Thrfs*43)#	chr16:56534872	1/246272/0	5
352	Retinitis pigmentosa	1	BBS2	AR	c.661del p.(Leu221Phefs*25)	chr16:56540088	8/277010/0	5	MYO7A	AR	c.3289C>T p.(Gln1097*)	chr11:76894116	1/30962/0	4
353	Retinitis pigmentosa	1	BBS2	AR	c.661del p.(Leu221Phefs*25)	chr16:56540088	8/277010/0	5
354	Generalized retinal dystrophy (non-syndromic)	1	BBS2	AR	c.646C>T p.(Arg216*)	chr16:56540103	3/245950/0	4
355	Retinitis pigmentosa	1	BBS2	AR	c.72C>G p.(Tyr24*)	chr16:56553703	12/275338/0	5
46	Bardet-Biedl syndrome	6	BBS4	AR	c.1106+2T>A p.(?) c.1106+2T>A p.(?)	chr15:73027525 chr15:73027525	NP NP	4 4	ABCA4	AR	c.5882G>A p.(Gly1961Glu)	chr1:94473807	1292/277186/11	5
47	Bardet-Biedl syndrome	6	BBS5	AR	c.214G>A p.(Gly72Ser) c.214G>A p.(Gly72Ser)	chr2:170344321 chr2:170344321	1/30594/0 1/30594/0	5 5	RP1	AR/AD	c.6171_6174del p.(Thr2058Metfs*14)#	chr8:55542613	NP	4
356	Retinitis pigmentosa	1	BBS7	AR	c.1375C>T p.(Arg459Cys)	chr4:122756435	72/276918/0	4
357	Retinitis pigmentosa	1	BBS9	AR	c.115A>G p.(Lys39Glu)#	chr7:33192315	NP	4
358	Retinal vascular dystrophies	7	BBS9	AR	c.223C>T p.(Arg75*)	chr7:33192423	6/246074/0	4
48	Retinitis pigmentosa	1	BEST1	AD	c.682G>A p.(Asp228Asn)	chr11:61724904	1/246262/0	5
49	Best vitelliform macular dystrophy	3	BEST1	AD	c.652C>T p.(Arg218Cys)	chr11:61724874	NP	4
50	Best vitelliform macular dystrophy	3	BEST1	AD	c.287A>G p.(Gln96Arg)	chr11:61723229	NP	4
51	Stargardt Disease	3	BEST1	AR	c.422G>A p.(Arg141His) c.1030C>T p.(Gln344*)#	chr11:61723364 chr11:61727445	95/173540/0 NP	5 4
52	Best vitelliform macular dystrophy	3	BEST1	AD	c.253T>C p.(Tyr85His)	chr11:61723195	NP	4
53	Best vitelliform macular dystrophy	3	BEST1	AD	c.904G>A p.(Asp302Asn)	chr11:61727006	NP	5	RPGR	AD	c.2596del p.(Glu866Lysfs*223)#	chrX:38145656	NP	4
54	Best vitelliform macular dystrophy	3	BEST1	AD	c.904G>A p.(Asp302Asn)	chr11:61727006	NP	5
55	Best vitelliform macular dystrophy	3	BEST1	AD	c.905A>C p.(Asp302Ala)	chr11:61727007	NP	5
56	Best vitelliform macular dystrophy	3	BEST1	AD	c.58C>G p.(Leu20Val)	chr11:61719336	NP	5
57	Macular dystrophy unspecified	3	BEST1	AD	c.887A>G p.(Asn296Ser)	chr11:61726989	NP	4
58	Best vitelliform macular dystrophy	3	BEST1	AD	c.904G>A p.(Asp302Asn)	chr11:61727006	NP	5
59	Best vitelliform macular dystrophy	3	BEST1	AD	c.295A>C p.(Asn99His)#	chr11:61723237	NP	4
60	Best vitelliform macular dystrophy	3	BEST1	AD	c.936C>A p.(Asp312Glu)	chr11:61727038	9/246216/0	4
61	Macular dystrophy unspecified	3	BEST1	AD	c.287A>G p.(Gln96Arg)	chr11:61723229	NP	4
62	Macular dystrophy unspecified	3	BEST1	AD	c.653G>A p.(Arg218His)	chr11:61724875	3/246268/0	5
63	Best vitelliform macular dystrophy	3	BEST1	AD	c.728C>T p.(Ala243Val)	chr11:61725631	NP	4
64	Generalized retinal dystrophy (non-syndromic)	1	BEST1	AD	c.418C>G p.(Leu140Val)	chr11:61723360	5/143032/0	5
65	Best vitelliform macular dystrophy	3	BEST1	AD	c.140G>A p.(Arg47His)	chr11:61719418	4/245956/0	4
66	Retinitis pigmentosa	1	C2orf71	AR	c.2985dup p.(Pro996Serfs*111)# c.2985dup p.(Pro996Serfs*111)#	chr2:29294143 chr2:29294143	NP NP	4 4
67	Cone-rod dystrophy	1	CABP4	AR	c.773A>T p.(Asn258Ile)# c.646C>T p.(Arg216*)	chr11:67225963 chr11:67225148	1/246258/0 11/188328/0	4 4
68	Åland eye disease	5	CABP4	AR	c.773A>T p.(Asn258Ile)# c.773A>T p.(Asn258Ile)#	chr11:67225963 chr11:67225963	1/246258/0 1/246258/0	4 4
363	Achromatopsia	2	CABP4	AR	c.646C>Tp.(Arg216*) c.773A>T p.(Asn258Ile)#	chr11:67225148 chr11:67225963	11/188328/0 1/246258/0	5 3
69	Cone dystrophy	2	CACNA1F	XL (M)	c.3886C>T p.(Arg1296Cys)	chrX:49069216	NP	5
70	Retinitis pigmentosa	1	CACNA1F	XL (M)	c.818-1G>A p.(?)#	chrX:49084910	NP	4	CLRN1	AR	c.460_467dup p.(Gln157Thrfs*12)#	chr3:150645955	NP	4
71	Åland eye disease	5	CACNA1F	XL (M)	c.1873C>T p.(Arg625*)	chrX:49081260	NP	4
72	Åland eye disease	5	CACNA1F	XL (M)	c.244C>T p.(Arg82*)	chrX:49088171	NP	5	PCDH15	AR	c.(3983+1_3984-1)_(4367+1_4368-1)del#	exon 30-32	NA	4
73	Åland eye disease	1	CACNA1F	XL (M)	c.244C>T p.(Arg82*)	chrX:49088171	NP	5
364	Åland eye disease	5	CACNA1F	XL (M)	c.4396T>C p.(Trp1466Arg)	chrX:49067450	NP	4
367	Cone dystrophy	2	CACNA2D4	AR	c.2120G>A p.(Arg707His)	chr12:1965210	841/277184/12	4
74	Retinitis pigmentosa	1	CDH23	AR	c.2263C>T p.(His755Tyr) c.2263C>T p.(His755Tyr)	chr10:73453990 chr10:73453990	557/276492/1 557/276492/1	4 4
368	Retinitis pigmentosa	1	CDH23	AR	c.5710_5712+3del (pThr1905del)#	chr10:73544855	NP	5
369	Generalized retinal dystrophy (non-syndromic)	1	CDH23	AR	c.4504C>T p.(Arg1502*)	chr10:73500594	6/246036/0	4
371	Retinitis pigmentosa	1	CDH23	AR	c.429+4G>A p.(?) c.2767G>A p.(Gly923Ser)	chr10:73270973 chr10:73464701	381/246224/3 54/244476/0	4 3
372	Retinitis pigmentosa	1	CDH3	AR	c.3G>A p.(Met1?)#	chr16:68679285	NP	4
75	Retinitis pigmentosa	1	CDHR1	AR	c.2522_2528del p.(Ile841Serfs*119) c.2522_2528del p.(Ile841Serfs*119)	chr10:85974319 chr10:85974319	9/236536/0 9/236536/0	4 4
373	LCA	1	CDHR1	AR	c.524dup p.(Asn176Glufs*48)	chr10:85960442	2/263936/0	5
374	Generalized retinal dystrophy (non-syndromic)	1	CDHR1	AR	c.783G>A p.(Pro261Pro)	chr10:85962879	850/277164/5	4
76	LCA	1	CEP290	AR	c.1984C>T p.(Gln662*) c.5587-1G>C p.(?)	chr12:88508265 chr12:88471122	9/181824/0 2/138902/0	5 5
77	LCA	1	CEP290	AR	c.180+1G>A p.(?) c.6871C>T p.(Gln2291*)#	chr12:88534732 chr12:88449442	1/214090/0 NP	4 4
375	Retinitis pigmentosa	1	CEP290	AR	c.1984C>T p.(Gln662*)	chr12:88508265	9/181824/0	5
376	Retinitis pigmentosa	1	CEP290	AR	c.5668G>T p.(Gly1890*)	chr12:88471040	23/239858/0	5
378	Cone-rod dystrophy	1	CEP290	AR	c.2722C>T p.(Arg908*)	chr12:88500547	3/240008/0	4
78	Retinitis pigmentosa	1	CERKL	AR	c.481+2T>G p.(?) c.481+2T>G p.(?)	chr2:182468562 chr2:182468562	1/30924/0 1/30924/0	4 4
79	Cone-rod dystrophy	1	CERKL	AR	c.772G>A p.(Gly258Arg)# c.847C>T p.(Arg283*)	chr2:182423419 chr2:182423344	NP 94/276406/0	4 5
379	Retinitis pigmentosa	1	CERKL	AR	c.847C>T p.(Arg283*)	chr2:182423344	94/276406/0	4
80	Retinitis pigmentosa	1	CHM	XL (M)	c.3G>A p.(Met1?)	chrX:85302534	NP	4
81	Retinitis pigmentosa	1	CHM	XL (F)	c.757C>T p.(Arg253*)	chrX:85213928	NP	5
380	Retinitis pigmentosa	1	CLRN1	AR	c.434-2A>T p.(?)	chr3:150658308	84/160326/0	4
381	Retinitis pigmentosa	1	CNGA1	AR	c.959C>T p.(Ser320Phe)	chr4:47939552	300/276844/0	4
144	Cone dystrophy	2	GUCY2D	AR/AD	c.2513G>A p.(Arg838His) c.74C>T p.(Ser25Phe)	chr17:7918019 chr17:7906439	NP 288/139806/1	3 3
382	Macular dystrophy unspecified	3	CNGA1	AR	c.959C>T (pSer320Phe)	chr4:47939552	300/276844/0	4	ABCA4	AR	c.768G>T p.(Val256=) splice mutation	chr1:94564350	25/277160/0	4
383	Cone-rod dystrophy	1	CNGA1	AR	c.959C>T p.(Ser320Phe)	chr4:47939552	300/276844/0	4
82	Retinitis pigmentosa	1	CNGB1	AR	c.2271del p.(Asn758Thrfs*10)# c.2271del p.(Asn758Thrfs*10)#	chr16:57949186 chr16:57949186	NP NP	4 4
83	Retinitis pigmentosa	1	CNGB1	AR	c.2957A>T p.(Asn986Ile) c.2957A>T p.(Asn986Ile)	chr16:57935275 chr16:57935275	341/277156/0 341/277156/0	4 4
84	Retinitis pigmentosa	1	CNGB1	AR	c.2570_2571insTp.(Glu857Aspfs*77)# c.2957A>T p.(Asn986Ile)	chr16:57938700 chr16:57935275	7/246246/0 341/277156/0	4 4
85	Retinitis pigmentosa	1	CNGB1	AR	c.2166+1G>A p.(?)# c.2957A>T p.(Asn986Ile)	chr16:57951171 chr16:57935275	NP 341/277156/0	5 5	USH2A	AR	c.1256G>T p.(Cys419Phe)	chr1:216497582	10/245170/0	5
86	Retinitis pigmentosa	1	CNGB1	AR	c.2957A>T p.(Asn986Ile) c.3131_3149dup p.(Phe1051Glufs*15)#	chr16:57935275 chr16:57931394	341/277156/0 NP	4 4	IQCB1	AR	c.214C>T p.(Arg72*)	chr3:121547366	11/277022/0	4
87	Retinitis pigmentosa	1	CNGB1	AR	c.2957A>T p.(Asn986Ile) c.2957A>T p.(Asn986Ile)	chr16:57935275 chr16:57935275	341/277156/0 341/277156/0	4 4
94	Retinitis pigmentosa	1	CNGB1	AR	c.1345del p.(Ala449Leufs*54)# c.1345del p.(Ala449Leufs*54)#	chr16:57973361 chr16:57973361	NP NP	4 4
387	Retinitis pigmentosa	1	CNGB1	AR	c.1345del p.(Ala449Leufs*54)#	chr16:57973361	NP	4
389	Retinitis pigmentosa	1	CNGB1	AR	c.2747G>A p.(Arg916His)	chr16:57937773	141/277174/0	4
88	Achromatopsia	2	CNGB3	AR	c.1700G>A p.(Gly567Glu)# c.1700G>A p.(Gly567Glu)#	chr8:87616402 chr8:87616402	1/245880/0 1/245880/0	4 4
89	Achromatopsia	2	CNGB3	AR	c.1148del p.(Thr383Ilefs*13) c.1148del p.(Thr383Ilefs*13)	chr8:87656009 chr8:87656009	487/276004/2 487/276004/2	5 5
90	Cone-rod dystrophy	1	CNGB3	AR	c.1148del p.(Thr383Ilefs*13) c.1148del p.(Thr383Ilefs*13)	chr8:87656009 chr8:87656009	487/276004/2 487/276004/2	5 5	ABCA4	AR	c.2588G>C p.(Gly863Ala)	chr1:94517254	1202/276994/6	4
91	LCA	1	CNGB3	AR	c.1148del p.(Thr383Ilefs*13) c.1148del p.(Thr383Ilefs*13)	chr8:87656009 chr8:87656009	487/276004/2 487/276004/2	5 5	RGS9	AR	c.895T>C p.(Trp299Arg)	chr17:63193278	33/276774/0	5
92	Achromatopsia	2	CNGB3	AR	c.1432C>T p.(Arg478*) c.1148del p.(Thr383Ilefs*13)	chr8:87641195 chr8:87656009	5/245842/0 487/276004/2	5 5
93	Achromatopsia	2	CNGB3	AR	c.(211+1_212-1)_(338+1_339-1)del c.(211+1_212-1)_(338+1_339-1)del	exon 3 exon 3	NA NA	4 4
390	Retinitis pigmentosa	1	CNGB3	AR	c.1148del p.(Thr383Ilefs*13)	chr8:87656009	487/276004/2	5
95	Retinitis pigmentosa	1	CRB1	AR	c.3121A>G p.(Met1041Val) c.3916_3921del p.(Cys1306_Val1307del)#	chr1:197404114 chr1:197411333	1/245828/0 NP	4 4
96	LCA	1	CRB1	AR	c.613_619del p.(Ile205Aspfs*13) c.4154A>G p.(Glu1385Gly)#	chr1:197298094 chr1:197446942	8/245706/0 NP	4 3
97	Retinitis pigmentosa	1	CRB1	AR	c.2290C>T p.(Arg764Cys) c.2290C>T p.(Arg764Cys)	chr1:197396745 chr1:197396745	22/276628/0 22/276628/0	5 5
98	Retinitis pigmentosa	1	CRB1	AR	c.613_619del p.(Ile205Aspfs*13) c.2234C>T p.(Thr745Met)	chr1:197298094 chr1:197396689	8/245706/0 18/276674/0	4 5
99	Retinitis pigmentosa	1	CRB1	AR	c.1892A>G p.(Tyr631Cys) c.2401A>T p.(Lys801*)	chr1:197390850 chr1:197396856	1/246030/0 16/276488/0	3 5
100	Retinitis pigmentosa	1	CRB1	AR	c.1182C>A p.(Cys394*) c.2290C>T p.(Arg764Cys)	chr1:197390140 chr1:197396745	3/245966/0 22/276628/0	4 5
101	Retinitis pigmentosa	1	CRB1	AR	c.2290C>T p.(Arg764Cys) c.2843G>A p.(Cys948Tyr)	chr1:197396745 chr1:197403836	22/276628/0 56/276322/0	5 5
104	Retinitis pigmentosa	1	CRB1	AR	c.508T>C p.(Tyr170His)# c.2843G>A p.(Cys948Tyr)	chr1:197297989 chr1:197403836	NP 56/276322/0	3 5
392	Retinitis pigmentosa	1	CRB1	AR	c.1556C>A p.(Pro519Gln)#	chr1:197390514	NP	4
393	Retinitis pigmentosa	1	CRB1	AR	c.2843G>A p.(Cys948Tyr)	chr1:197403836	56/276322/0	5
394	Retinitis pigmentosa	1	CRB1	AR	c.614T>C p.(Ile205Thr)	chr1:197298095	162/276314/0	4
395	Generalized retinal dystrophy (non-syndromic)	1	CRB1	AR	c.2401A>T p.(Lys801*)	chr1:197396856	16/276488/0	5
396	Retinitis pigmentosa	1	CRB1	AR	c.1893T>G p.(Tyr631*)#	chr1:197390851	NP	4
397	Retinitis pigmentosa	1	CRB1	AR	c.135 C>G p.(Cys45Trp)	chr1:197297616	105/277166/0	4
398	Retinitis pigmentosa	1	CRB1	AR	c.135C>G p.(Cys45Trp)	chr1:197297616	105/277166/0	4
102	Stargardt Disease	3	CRX	AD	c.381dup p.(Ser128Leufs*46)#	chr19:48342705	NP	4
103	Stargardt Disease	3	CRX	AD	c.827G>A p.(Trp276*)#	chr19:48343151	NP	4
105	Cone-rod dystrophy	1	CRX	AD	c.127C>T p.(Arg43Cys)	chr19:48339526	NP	4
106	Retinitis pigmentosa	1	CRX	AD	c.684G>C p.(Gln228His)#	chr19:48343008	2/246142/0	4
107	Retinitis pigmentosa	1	EYS	AR	c.6714del p.(Ile2239Serfs*17) c.4829_4832del p.(Ser1610Phefs*7)	chr6:64776242 chr6:65300928	6/151958/0 NP	5 5
108	Retinitis pigmentosa	1	EYS	AR	c.8779T>C p.(Cys2927Arg) c.232del p.(Cys78Alafs*7)#	chr6:64431148 chr6:66205072	6/151760/0 2/245914/0	4 5
109	Retinitis pigmentosa	1	EYS	AR	c.232del p.(Cys78Alafs*7)# c.232del p.(Cys78Alafs*7)#	chr6:66205072 chr6:66205072	2/245914/0 2/245914/0	5 5
110	Retinitis pigmentosa	1	EYS	AR	c.6714del p.(Ile2239Serfs*17) c.6714del p.(Ile2239Serfs*17)	chr6:64776242 chr6:64776242	6/151958/0 6/151958/0	5 4
111	Retinitis pigmentosa	1	EYS	AR	c.6714del p.(Ile2239Serfs*17) c.9344T>A p.(Val3115Asp)#	chr6:64776242 chr6:64430583	6/151958/0 2/178686/0	5 3
112	Retinitis pigmentosa	1	EYS	AR	c.232del p.(Cys78Alafs*7)# c.232del p.(Cys78Alafs*7)#	chr6:66205072 chr6:66205072	2/245914/0 2/245914/0	5 5
113	Retinitis pigmentosa	1	EYS	AR	c.9317_9336del p.(Thr3106Lysfs*13)# c.232del p.(Cys78Alafs*7)#	chr6:64430591 chr6:66205072	2/30928/0 2/245914/0	4 5
114	Retinitis pigmentosa	1	EYS	AR	c.7412-1G>C p.(?)# c.2023+5G>T p.(?)#	chr6:64499118 chr6:66005751	NP NP	4 3	PROM1	AR/AD	c.1354dup p.(Tyr452*)	chr4:16008260	55/274080/0	4
115	Retinitis pigmentosa	1	EYS	AR	c.6714del p.(Ile2239Serfs*17) c.1211dup p.(Asn404Lysfs*3)	chr6:64776242 chr6:66094365	6/151958/0 4/243234/0	5 4
116	Retinitis pigmentosa	1	EYS	AR	c.4957dup p.(Ser1653Lysfs*2) c.2528G>A p.(Gly843Glu)#	chr6:65300801 chr6:65622490	1/146512/0 4/151196/0	4 3
117	Retinitis pigmentosa	1	EYS	AR	c.8054G>A p.(Gly2685Glu) c.8648_8655del p.(Thr2883Lysfs*4)	chr6:64472371 chr6:64431272	3/181762/0 148/182828/1	4 5
118	Retinitis pigmentosa	1	EYS	AR	c.4350_4356del p.(Ile1451Profs*3) c.232del p.(Cys78Alafs*7)#	chr6:65301404 chr6:66205072	14/178744/0 2/245914/0	5 5	ABCA4	AR	c.6148G>C p.(Val2050Leu)	chr1:94467548	787/277174/1	4
119	Retinitis pigmentosa	1	EYS	AR	c.232del p.(Cys78Alafs*7)# c.232del p.(Cys78Alafs*7)#	chr6:66205072 chr6:66205072	2/245914/0 2/245914/0	5 5
120	Retinitis pigmentosa	1	EYS	AR	c.873T>A p.(Cys291*)# c.4957dup p.(Ser1653Lysfs*2)	chr6:66115250 chr6:65300801	NP 1/146512/0	4 4
121	Generalized retinal dystrophy (non-syndromic)	1	EYS	AR	c.(2023+1_2024-1)_(3443+1_3444-1)del c.(2023+1_2024-1)_(3443+1_3444-1)del	exon 13-22 exon 13-22	NA NA	5 5	TTC8	AR	c.1297C>T p.(Arg433Trp)	chr14:89338776	193/277014/0	4
122	Retinitis pigmentosa	1	EYS	AR	c.(6078+1_6079-1)_(6191+1_6192-1)dup# c.(6078+1_6079-1)_(6191+1_6192-1)dup#	exon 30 exon 30	NA NA	5 5
123	Retinitis pigmentosa	1	EYS	AR	c.350del p.(Asn117Ilefs*14)# c.4350_4356del p.(Ile1451Profs*3)	chr6:66204954 chr6:65301404	NP 14/178744/0	4 4	GPR98	AR	c.3430C>T p.(Arg1144*)#	chr5:89948176	1/233910/0	4
124	Retinitis pigmentosa	1	EYS	AR	c.6714del p.(Ile2239Serfs*17) c.6714del p.(Ile2239Serfs*17)	chr6:64776242 chr6:64776242	6/151958/0 6/151958/0	5 4	ABCA4	AR	c.5908C>T p.(Leu1970Phe)	chr1:94473287	815/276336/3	5
125	Retinitis pigmentosa	1	EYS	AR	c.8648_8655del p.(Thr2883Lysfs*4) c.6714del p.(Ile2239Serfs*17)	chr6:64431272 chr6:64776242	148/182828/1 6/151958/0	5 5
126	Retinitis pigmentosa	1	EYS	AR	c.6714del p.(Ile2239Serfs*17) c.(2137+1_2138-1)_(2259+1_2260-1)dup#	chr6:64776242 exon 14	6/151958/0 NA	5 4
127	Retinitis pigmentosa	1	EYS	AR	c.4350_4356del p.(Ile1451Profs*3) c.6714del p.(Ile2239Serfs*17)	chr6:65301404 chr6:64776242	14/178744/0 6/151958/0	5 5
128	Retinitis pigmentosa	1	EYS	AR	c.232del p.(Cys78Alafs*7)# c.6591_6594del p.(Lys2198Serfs*25)#	chr6:66205072 chr6:64776362	2/245914/0 NP	5 5
129	Retinitis pigmentosa	1	EYS	AR	c.6714del p.(Ile2239Serfs*17) c.(2641+1_2642-1)_(2846+1_2847-1)del#	chr6:64776242 exon 17-18	6/151958/0 NA	5 4
130	Retinitis pigmentosa	1	EYS	AR	c.232del p.(Cys78Alafs*7)# c.6714del p.(Ile2239Serfs*17)	chr6:66205072 chr6:64776242	2/245914/0 6/151958/0	5 5
131	Retinitis pigmentosa	1	EYS	AR	c.232del p.(Cys78Alafs*7)# c.6591_6594del p.(Lys2198Serfs*25)#	chr6:66205072 chr6:64776362	2/245914/0 NP	5 5
132	Retinitis pigmentosa	1	EYS	AR	c.6714del p.(Ile2239Serfs*17) c.6714del p.(Ile2239Serfs*17)	chr6:64776242 chr6:64776242	6/151958/0 6/151958/0	5 4
133	Retinitis pigmentosa	1	EYS	AR	c.8648_8655del p.(Thr2883Lysfs*4) c.6714del p.(Ile2239Serfs*17)	chr6:64431272 chr6:64776242	148/182828/1 6/151958/0	5 5
134	Retinitis pigmentosa	1	EYS	AR	c.232del p.(Cys78Alafs*7)# c.6714del p.(Ile2239Serfs*17)	chr6:66205072 chr6:64776242	2/245914/0 6/151958/0	5 5
135	Retinitis pigmentosa	1	EYS	AR	c.2023+5G>T p.(?)# c.2137+1G>A p.(?)	chr6:66005751 chr6:65767506	NP 123/181914/1	3 4	CDH23	AR	c.268C>T p.(Arg90Trp) c.2263C>T p.(His755Tyr) c.3221A>T p.(Asp1074Val)#	chr10:73269961 chr10:73453990 chr10:73472422	3/244936/0 557/276492/1 NP	3 4 3
402	Retinitis pigmentosa	1	EYS	AR	c.232del p.(Cys78Alafs*7)#	chr6:66205072	2/30928/0	5
403	Retinitis pigmentosa	1	EYS	AR	c.(6078+1_6079-1)_(6191+1_6192-1)del	exon 30	NA	4
405	Stargardt Disease	3	EYS	AR	c.1459+5C>T p.(?)	chr6:66063346	160/276250/0	4
406	Macular dystrophy unspecified	3	EYS	AR	c.1765A>G p.(Arg589Gly)	chr6:66044874	21/275072/0	4
407	Generalized retinal dystrophy (non-syndromic)	1	EYS	AR	c.7949C>T p.(Ser2650Phe)	chr6:64472476	11/181896/0	4
136	Generalized retinal dystrophy (non-syndromic)	1	FAM161A	AR	c.1567C>T p.(Arg523*) c.1309A>T p.(Arg437*)	chr2:62066572 chr2:62066830	12/246064/0 76/277010/0	5 5
137	Retinitis pigmentosa	1	FAM161A	AR	c.1309A>T p.(Arg437*) c.1309A>T p.(Arg437*)	chr2:62066830 chr2:62066830	76/277010/0 76/277010/0	5 5
146	Retinitis pigmentosa	1	FAM161A	AR	c.1501del p.(Cys501Valfs*4) c.1501delp.(Cys501Valfs*4)	chr2:62066638 chr2:62066638	17/246212/0 17/246212/0	4 4
408	Stargardt Disease	3	FLVCR1	AR	c.1557_1561del p.(Asn519Lysfs*8)#	chr1:213068359	1/246108/0	4
410	Retinitis pigmentosa	1	GPR125	AR	c.2392C>T p.(Leu798Phe)#	chr4:22403143	92/275272/0	4
147	Retinitis pigmentosa	1	GPR98	AR	c.4379-1G>A p.(?)# c.17195del p.(Pro5732Leufs*54)#	chr5:89953721 chr5:90144629	NP NP	4 4	PDE6A	AR	c.304C>A p.(Arg102Ser)	chr5:149323933	42/277098/0	4
138	Congenital stationary night blindness	5	GRK1	AR	c.1384C>T p.(Gln462*)# c.1384C>T p.(Gln462*)#	chr13:114436046 chr13:114436046	NP NP	4 4	TRPM1	AR	c.215A>G p.(Tyr72Cys) c.215A>G p.(Tyr72Cys)	chr15:31360294 chr15:31360294	53/277090/0 53/277090/0	4 4
139	LCA	1	GRM6	AR	c.1861C>T p.(Arg621*) c.(1354+1_1355-1)_(2436+1_2437-1)del#	chr5:178413394 exon 7-9	44/276352/0 NA	5 5
140	Macular dystrophy unspecified	3	GUCA1A	AD	c.149C>T p.(Pro50Leu)	chr6:42141500	328/277220/0	5
141	Usher syndrome	6	GUCA1A	AD	c.149C>T p.(Pro50Leu)	chr6:42141500	328/277220/0	5	ABCA4	AR	c.5882G>A(;)3259G>A p.(Gly1961Glu;Glu1087Lys)	chr1:94473807; chr1:94508386	1292/277186/11 4/246240/0	4
142	LCA	1	GUCY2D	AR/AD	c.1433_1442dup p.(Phe482Glyfs*78) c.2234del p.(Pro745Leufs*39)	chr17:7910432 chr17:7916541	NP NP	4 4
143	LCA	1	GUCY2D	AR/AD	c.2302C>T p.(Arg768Trp) c.2302C>T p.(Arg768Trp)	chr17:7917236 chr17:7917236	42/277060/0 42/277060/0	4 4
145	Unspecified syndrome	6	IDH3B	AR	c.59del p.(Pro20Leufs*7)# c.59del p.(Pro20Leufs*7)#	chr20:2644629 chr20:2644629	4/245868/0 4/245868/0	4 4
148	Retinitis pigmentosa	1	IMPDH1	AD	c.402+1G>T p.(?)# c.402+1G>T p.(?)#	chr7:128043759 chr7:128043759	NP NP	4 4
149	Retinitis pigmentosa	1	IMPDH1	AD	c.962C>T p.(Ala321Val)	chr7:128038580	NP	4
416	Macular dystrophy unspecified	3	IMPG2	AR	c.911G>A p.(Gly304Asp)#	chr3:100976615	7/275442/0	4
417	Macular dystrophy unspecified	3	IMPG2	AR	c.2890C>T p.(Arg964*) c.534-5dup p.(?)	chr3:100961664 chr3:100995562	2/245938/0 42/29976/0	4 3
418	Retinitis pigmentosa	1	IQCB1	AR	c.1518_1519del p.(His506Glnfs*13)	chr3:121491452	25/277168/0	4
419	Retinitis pigmentosa	1	IQCB1	AR	c.1441G>A p.(Glu481Lys)	chr3:121491530	301/277144/0	4
420	Cone dystrophy	2	KCNV2	AR	c.357dup p.(Lys120Glnfs*252)	chr9:2718096	NP	5
421	Stargardt Disease	3	KCNV2	AR	c.357dup p.(Lys120Glnfs*252)	chr9:2718096	NP	5
422	Retinitis pigmentosa	1	LRAT	AR	c.264_265dup p.(Gln89Argfs*78)#	chr4:155665742	NP	4
150	Retinitis pigmentosa	1	MAK	AR	c.814C>T p.(Arg272*)# c.1143dup p.(Lys382*)#	chr6:10802142 chr6:10796231	2/246204/0 NP	4 4
151	Retinitis pigmentosa	1	MERTK	AR	c.345C>G p.(Cys115Trp) c.345C>G p.(Cys115Trp)	chr2:112686980 chr2:112686980	12/277174/0 12/277174/0	4 4
152	Retinitis pigmentosa	1	MERTK	AR	c.(?_-1)_(1144+1_1145-1)del c.(?_-1)_(1144+1_1145-1)del	exon 1-7 exon 1-7	NA NA	5
153	Retinitis pigmentosa	1	MERTK	AR	c.960+1G>A p.(?)# c.960+1G>A p.(?)#	chr2:112725830 chr2:112725830	NP NP	4 4
155	Retinitis pigmentosa	1	MERTK	AR	c.757+1G>A p.(?)# c.(?_-1)_(1144+1_1145-1)del	chr2:112705145 exon 1-7	NP NA	4 4
156	Retinitis pigmentosa	1	MERTK	AR	c.1450G>A p.(Gly484Ser) c.1450G>A p.(Gly484Ser)	chr2:112751981 chr2:112751981	3/246170/0 3/246170/0	4 4
424	Retinitis pigmentosa	1	MERTK	AR	c.(61+1_62-1)_(482+1_483-1)dup#	exon 2	NA	4
154	Bardet-Biedl syndrome	6	MKKS	AR	c.890T>C p.(Ile297Thr) c.837del p.(Gly280Glufs*4)	chr20:10393273 chr20:10393326	5/277050/0 4/245886/0	3 4
425	Cone dystrophy	2	MKKS	AR	c.1239_1242dup p.(Thr415*)#	chr20:10388294	1/246090/0	4
426	Unspecified syndrome	6	MKS1	AR	c.857A>G p.(Asp286Gly)	chr17:56290344	141/277206/0	4
429	Retinitis pigmentosa	1	MYO7A	AR	c.882_886dup p.(Gln296Profs*12)#	chr11:76869355	NP	4
431	Retinitis pigmentosa	1	MYO7A	AR	c.93C>A p.(Cys31*)	chr11:76853829	10/270638/0	5
34	Vitreoretinopathy unspecified	4	NR2E3	AR/AD	c.119-2A>C p.(?) c.119-2 A>C p.(?)	chr15:72103821 chr15:72103821	93/187050/0 93/187050/0	5 5	ABCA4 PDE6C	AR AR	c.5908C>T p.(Leu1970Phe) c.6089G>A p.(Arg2030Gln)	chr1:94473287 chr1:94471055	815/276336/3 100/277108/0	5 4
157	Retinitis pigmentosa	1	NR2E3	AR/AD	c.119-2A>C p.(?) c.932G>A p.(Arg311Gln)	chr15:72103821 chr15:72105913	93/187050/0 94/228196/1	5 4	RLBP1	AR	c.(525+1_526-1)_(*1_?)del	exon 7-9	NP	5
158	Retinitis pigmentosa	1	NR2E3	AR/AD	c.481del p.(Thr161Hisfs*18) c.554del p.(Lys185Serfs*66)#	chr15:72104426 chr15:72104498	12/184462/0 NP	4 4
159	Retinitis pigmentosa	1	NR2E3	AR/AD	c.646G>A p.(Gly216Ser) c.626dup p.(Tyr209*)#$	chr15:72104750 chr15:72104729	10/246232/0 NP	4 4
160	Retinitis pigmentosa	1	NR2E3	AR/AD	c.166G>A p.(Gly56Arg)	chr15:72103870	NP	5
161	Retinitis pigmentosa	1	NR2E3	AR/AD	c.119-2A>C p.(?) c.119-2 A>C p.(?)	chr15:72103821 chr15:72103821	93/187050/0 93/187050/0	5 5	PDE6C	AR	c.1758C>A p.(Tyr586*)#	chr10:95400697	NP	4
432	Cone dystrophy	2	PCDH15	AR	c.5847_5848del p.(His1949Glnfs*14)#	chr10:55581638	1/246002/0	4
433	Retinitis pigmentosa	1	PCDH15	AR	c.594G>A p.(Pro198Pro)	chr10:56106125	6/276838/0	4
162	Retinitis pigmentosa	1	PDE6A	AR	c.1287G>A p.(Trp429*)# c.1054C>T p.(Gln352*)#	chr5:149278046 chr5:149286886	NP NP	5 5
163	Retinitis pigmentosa	1	PDE6A	AR	c.612del p.(Lys205Argfs*16)# c.612del p.(Lys205Argfs*16)#	chr5:149314144 chr5:149314144	NP NP	4 4
164	Retinitis pigmentosa	1	PDE6A	AR	c.1A>G p.(Met1?)# c.2332_2335del p.(Asp778Leufs*42)	chr5:149324236 chr5:149245756	NP 6/277234/0	4 5
165	Retinitis pigmentosa	1	PDE6A	AR	c.1620+1G>A p.(?)# c.1620+1G>A p.(?)#	chr5:149275918 chr5:149275918	1/246116/0 1/246116/0	4 4
166	Retinitis pigmentosa	1	PDE6A	AR	c.1620+1G>A p.(?)# c.1620+1G>A p.(?)#	chr5:149275918 chr5:149275918	1/246116/0 1/246116/0	4 5
167	Retinitis pigmentosa	1	PDE6A	AR	c.627+2T>G p.(?)# c.627+2T>G p.(?)#	chr5:149314127 chr5:149314127	NP NP	4 4
168	Retinitis pigmentosa	1	PDE6A	AR	c.1407+1G>A p.(?)# c.1407+1G>A p.(?)#	chr5:149277925 chr5:149277925	2/245804/0 2/245804/0	4 4
434	Retinitis pigmentosa	1	PDE6A	AR	c.878C>T p.(Pro293Leu)	chr5:149301253	863/277146/1	4
169	Retinitis pigmentosa	1	PDE6B	AR/AD	c.2193+1G>A p.(?) c.2193+1G>A p.(?)	chr4:658734 chr4:658734	16/246140/0 16/246140/0	5 5
170	Retinitis pigmentosa	1	PDE6B	AR/AD	c.1576G>A p.(Glu526Lys) c.1833-3C>G p.(?)#	chr4:654364 chr4:656886	NP NP	4 3
171	Retinitis pigmentosa	1	PDE6B	AR/AD	c.1654del p.(Arg552Glyfs*23)# c.1107+3A>G p.(?)	chr4:655962 chr4:650084	NP 11/277178/0	4 4
172	Retinitis pigmentosa	1	PDE6B	AR/AD	c.207dup p.(Ile70Hisfs*96)# c.207dup p.(Ile70Hisfs*96)#	chr4:619622 chr4:619622	1/243478/0 1/243478/0	4 4
173	Congenital stationary night blindness	5	PDE6B	AR/AD	c.293G>A p.(Arg98His)#	chr4:619708	1/30942/0	4
174	Retinitis pigmentosa	1	PDE6B	AR/AD	c.385G>A p.(Glu129Lys)# c.2193+1G>A p.(?)	chr4:619800 chr4:658734	NP 16/246140/0	3 5
176	Retinitis pigmentosa	1	PDE6B	AR/AD	c.1923_1969delinsTCTGGG p.(Asn643Glyfs*29) c.2193+1G>A p.(?)	chr4:657561 chr4:658734	NP 16/246140/0	4 5
436	Cone dystrophy	2	PDE6B	AR/AD	c.1670A>G p.(His557Arg)#	chr4:655978	1/30912/0	4
175	Stargardt Disease	3	PROM1	AD	c.1117C>T p.(Arg373Cys)	chr4:16014922	NP	5
177	Macular dystrophy unspecified	3	PROM1	AD	c.1117C>T p.(Arg373Cys)	chr4:16014922	NP	5
178	Retinitis pigmentosa	1	PROM1	AR	c.630+2T>A p.(?)# c.2461C>T p.(Arg821*)	chr4:16026813 chr4:15982073	NP NP	4 4
179	Retinitis pigmentosa	1	PROM1	AR	c.630+2T>A p.(?)# c.2461C>T p.(Arg821*)	chr4:16026813 chr4:15982073	NP NP	4 4	BBS10	AR	c.765G>A p.(Met255Ile)	chr12:76741000	167/275006/0	4
180	Retinitis pigmentosa	1	PRPF31	AD	c.961A>T p.(Lys321*)#	chr19:54631463	NP	4	ELOVL4	AD	c.1A>G p.(Met1?)#	chr6:80656996	NP	4
181	Retinitis pigmentosa	1	PRPF31	AD	c.673del p.(Ala225Hisfs*14)#	chr19:54627273	NP	4
182	Retinitis pigmentosa	1	PRPF31	AD	c.1234del p.(Val412*)#	chr19:54632519	NP	4
183	Retinitis pigmentosa	1	PRPF31	AD	c.(?_-1)_(*1_?)del#	exon 2-14	NA	4
184	Retinitis pigmentosa	1	PRPF31	AD	c.1190dup p.(His398Profs*77)	chr19:54632475	NP	4
185	Retinitis pigmentosa	1	PRPF31	AD	c.997del p.(Glu333Serfs*5)	chr19:54631499	NP	5	USH1C§	AR	c.2014-1G>A p.(?) c.2129T>C p.(Val710Ala)#	chr11:17527497 chr11:17527381	156/277078/2 NP	4
186	Retinitis pigmentosa	1	PRPF31	AD	c.421-2A>G p.(?)#	chr19:54626831	NP	4
187	Retinitis pigmentosa	1	PRPF31	AD	c.(238+1_239-1)_(420+1_421-1)dup#	exon 4-5	NA	5
188	Retinitis pigmentosa	1	PRPF31	AD	c.666_668del p.(Ile223del)#	chr19:54627266	NP	4
189	Retinitis pigmentosa	1	PRPF31	AD	c.(?_-1)_(*1_?)del#	exon 2-14	NA	5
194	Retinitis pigmentosa	1	PRPF31	AD	c.(?_-1)_(238+1_239-1)del	exon 2-3	NA	4	IMPDH1	AD	c.(?_-1)_(*1_?)del#	Exon 1-17	NA	4
202	Retinitis pigmentosa	1	PRPF31	AD	c.855+1G>T p.(?)#	chr19:54628036	NP	4	ABCA4	AR	c.2588G>C p.(Gly863Ala) c.317A>T p.(Tyr106Phe)	chr1:94517254 chr1:94574258	1202/276994/6 338/277212/1	5 3
190	Cone dystrophy	2	PRPH2	AD	c.424C>T p.(Arg142Trp)	chr6:42689649	6/277164/0	5
191	Macular dystrophy unspecified	3	PRPH2	AD	c.715C>T p.(Gln239*)	chr6:42672216	NP	4
192	Pattern dystrophy	3	PRPH2	AD	c.623G>A p.(Gly208Asp)	chr6:42672308	14/277140/0	5
193	Macular dystrophy unspecified	3	PRPH2	AD	c.811del p.(Leu271Serfs*7)#	chr6:42672120	NP	4
195	Macular dystrophy unspecified	3	PRPH2	AD	c.808_818del p.(Leu270Alafs*27)#	chr6:42672113	NP	4
196	Macular dystrophy unspecified	3	PRPH2	AD	c.515G>A p.(Arg172Gln)	chr6:42689558	1/246254/0	5
197	Generalized retinal dystrophy (non-syndromic)	1	PRPH2	AD	c.478C>T p.(Gln160*)#	chr6:42689595	NP	4
198	Macular dystrophy unspecified	3	PRPH2	AD	c.808_818del p.(Leu270Alafs*27)#	chr6:42672113	NP	4
199	Best vitelliform macular dystrophy	3	PRPH2	AD	c.628C>T p.(Pro210Ser)	chr6:42672303	NP	4
200	Macular dystrophy unspecified	3	PRPH2	AD	c.276dup p.(Arg93Glnfs*84)#	chr6:42689797	NP	4
203	Retinitis pigmentosa	1	PRPH2	AD	c.515G>A p.(Arg172Gln)	chr6:42689558	1/246254/0	5
204	Retinitis pigmentosa	1	PRPH2	AD	c.676C>T p.(Gln226*)#	chr6:42672255	NP	4	ABCA4	AR	c.5908C>T p.(Leu1970Phe)	chr1:94473287	815/276336/3	5
447	Retinitis pigmentosa	1	PRPH2	AD	c.517G>A p.(Asp173Asn)	chr6:42689556	NP	4
449	Retinitis pigmentosa	1	PRPH2	AD	c.646C>T p.(Pro216Ser)	chr6:42672285	NP	4
201	Macular dystrophy unspecified	3	PRPH2;ROM1	AD	c.623G>A p.(Gly208Asp) ROM1 c.629A>T p.(Asp210Val)#	chr6:42672308 chr11:62381768	14/277140/0 33/276820/0	5 3	ABCA4	AR	c.6230G>A p.(Arg2077Gln)	chr1:94467466	2/246206/0	4
205	Retinitis pigmentosa	1	RDH12	AR	c.451C>G p.(His151Asp) c.697G>T p.(Val233Phe)#	chr14:68193700 chr14:68195946	2/245970/0 NP	5 3
206	Retinitis pigmentosa	1	RDH12	AR	c.226G>T p.(Gly76Trp)# c.226G>T p.(Gly76Trp)#	chr14:68191854 chr14:68191854	NP NP	4 4
207	Retinitis pigmentosa	1	RDH12	AR	c.379G>T p.(Gly127*) c.379G>T p.(Gly127*)	chr14:68192803 chr14:68192803	NP NP	4 4
308	Generalized retinal dystrophy (non-syndromic)	1	ABCA4	AR	c.4773+3A>G p.(?) c.1240-8G>A p.(?) c.1240-8G>A p.(?)	chr1:94487399 chr1:94544270	24/277216/0 NP	3 3
208	Retinitis pigmentosa	1	RDH12	AR	c.610A>C p.(Lys204Gln)# c.610A>C p.(Lys204Gln)#	chr14:68193859 chr14:68193859	NP NP	4 4
453	Retinitis pigmentosa	1	RDH5	AR	c.208C>T p.(Arg70Trp)#	chr12:56115176	20/276248/0	4
454	LCA	1	RGS9	AR	c.895T>C p.(Trp299Arg)	chr17:63193278	33/276774/0	5
209	Retinitis pigmentosa	1	RHO	AD	c.541G>A p.(Glu181Lys)	chr3:129251104	NP	5
210	Retinitis pigmentosa	1	RHO	AD	c.533A>G p.(Tyr178Cys)	chr3:129251096	NP	5
211	Retinitis pigmentosa	1	RHO	AD	c.265G>C p.(Gly89Arg)	chr3:129247841	NP	4
212	Retinitis pigmentosa	1	RHO	AD	c.908C>G p.(Pro303Arg)#	chr3:129251587	NP	4
213	Retinitis pigmentosa	1	RHO	AD	c.491C>T p.(Ala164Val)	chr3:129249848	1/246140/0	5
214	Retinitis pigmentosa	1	RHO	AD	c.403C>T p.(Arg135Trp)	chr3:129249760	NP	5
215	Retinitis pigmentosa	1	RHO	AD	c.316G>A p.(Gly106Arg)	chr3:129247892	4/245248/0	5
216	Retinitis pigmentosa	1	RHO	AD	c.403C>T p.(Arg135Trp)	chr3:129249760	NP	5
217	Retinitis pigmentosa	1	RHO	AD	c.316G>A p.(Gly106Arg)	chr3:129247892	4/245248/0	5
218	Retinitis pigmentosa	1	RHO	AD	c.50C>T p.(Thr17Met)	chr3:129247626	1/30948/0	5
219	Retinitis pigmentosa	1	RHO	AD	c.1033G>T p.(Val345Leu)	chr3:129252547	NP	4
220	Retinitis pigmentosa	1	RHO	AD	c.265G>C p.(Gly89Arg)	chr3:129247841	NP	4
221	Retinitis pigmentosa	1	RHO	AD	c.265G>C p.(Gly89Arg )	chr3:129247841	NP	4
222	Retinitis pigmentosa	1	RHO	AD	c.265G>C p.(Gly89Arg)	chr3:129247841	NP	4
223	Retinitis pigmentosa	1	RHO	AD	c.316G>A p.(Gly106Arg)	chr3:129247892	4/245248/0	5
224	Cone-rod dystrophy	1	RHO	AD	c.491C>T p.(Ala164Val)	chr3:129249848	1/246140/0	5
225	Retinitis pigmentosa	1	RHO	AD	c.316G>A p.(Gly106Arg)	chr3:129247892	4/245248/0	5
226	Retinitis pigmentosa	1	RHO	AD	c.203T>G p.(Leu68Arg)#	chr3:129247779	18/277228/0	4
227	Retinitis pigmentosa	1	RHO	AD	c.934C>T p.(Gln312*)	chr3:129251613	NP	4
228	Retinitis pigmentosa	1	RHO	AD	c.491C>T p.(Ala164Val)	chr3:129249848	1/246140/0	5
229	Retinitis pigmentosa	1	RHO	AD	c.810C>A p.(Ser270Arg)	chr3:129251489	NP	5
455	Retinitis pigmentosa	1	RLBP1	AR	c.346G>C p.(Gly116Arg)	chr15:89760351	NP	4
230	Retinitis pigmentosa	1	RP1	AR/AD	c.2026del p.(Ser676Leufs*6)	chr8:55538468	NP	4
231	Generalized retinal dystrophy (non-syndromic)	1	RP1	AR/AD	c.1451C>A p.(Ser484*)# c.1451C>A p.(Ser484*)#	chr8:55537893 chr8:55537893	NP NP	4 4
232	Retinitis pigmentosa	1	RP1	AR/AD	c.4576G>T p.(Glu1526*) c.4576G>T p.(Glu1526*)	chr8:55541018 chr8:55541018	NP NP	4 4
233	Retinitis pigmentosa	1	RP1	AR/AD	c.2690_2695del p.(Ser897*)#	chr8:55539132	NP	5
234	Retinitis pigmentosa	1	RP1	AR/AD	c.2690_2695del p.(Ser897*)#	chr8:55539132	NP	5	RBP4	AR	c.67C>T p.(Arg23*)	chr10:95360719	NP	4
235	Retinitis pigmentosa	1	RP1	AR/AD	c.2585C>G p.(Ser862*)	chr8:55539027	NP	5
236	Retinitis pigmentosa	1	RP1	AR/AD	c.2055T>G p.(Tyr685*)	chr8:55538497	NP	4
341	LCA	1	AIPL1	AR	c.733_735del p.(Glu245del) c.733_735del p.(Glu245del)	chr17:6329984 chr17:6329984	1/246214/0 1/246214/0	3 3
237	Retinitis pigmentosa	1	RP1	AR/AD	c.2690_2695del p.(Ser897*)#	chr8:55539132	NP	5
343	Retinitis pigmentosa	1	BBS1	AR	c.1660A>T p.(Ser554Cys)# c.1660A>T p.(Ser554Cys)#	chr11:66299178 chr11:66299178	NP NP	3 3
238	Retinitis pigmentosa	1	RP1	AR/AD	c.2115del p.(Gly706Valfs*7)	chr8:55538557	NP	4
239	Retinitis pigmentosa	1	RP1	AR/AD	c.788-2A>T p.(?)# c.3688C>T p.(Gln1230*)#	chr8:55537228 chr8:55540130	NP NP	4 4
240	Retinitis pigmentosa	1	RP1	AR/AD	c.2690_2695del p.(Ser897*)#	chr8:55539132	NP	5
241	Retinitis pigmentosa	1	RP1	AR/AD	c.269del p.(His90Profs*26) c.269del p.(His90Profs*26)	chr8:55533795 chr8:55533795	NP NP	4 4
242	Retinitis pigmentosa	1	RP1	AR/AD	c.2690_2695del p.(Ser897*)#	chr8:55539132	NP	5
243	Retinitis pigmentosa	1	RP1	AR/AD	c.2026del p.(Ser676Leufs*6)	chr8:55538468	NP	4
460	Retinitis pigmentosa	1	RP1	AR/AD	c.830_831del p.(Ser277Cysfs*4)#	chr8:55537272	NP	4
244	Retinitis pigmentosa	1	RP2	XL (M)	c.390T>A p.(Cys130*)#	chrX:46713198	NP	4
245	Retinitis pigmentosa	1	RP2	XL (M)	c.358C>T p.(Arg120*)	chrX:46713166	NP	5
246	Retinitis pigmentosa	1	RP2	XL (M)	c.16_18del p.(Ser6del)	chrX:46696551	1/21486/0/1	5	RP1	AR/AD	c.1126C>T p.(Arg376*)	chr8:55537568	4/246100/0	4
249	Retinitis pigmentosa	1	RP2	XL (M)	c.16_18del p.(Ser6del)	chrX:46696551	1/21486/0/1	5
250	Retinitis pigmentosa	1	RP2	XL (M)	c.352C>G p.(Arg118Gly)	chrX:46713160	NP	4
251	Retinitis pigmentosa	1	RP2	XL (M)	c.826del p.(Asp276Metfs*17)#	chrX:46719480	NP	4
252	Retinitis pigmentosa	1	RP2	XL (F)	c.49C>T p.(Pro17Ser)	chrX:46696584	NP	4
247	LCA	1	RPE65	AR	c.271C>T p.(Arg91Trp) c.271C>T p.(Arg91Trp)	chr1:68910541 chr1:68910541	14/276950/0 14/276950/0	5 5
359	Retinitis pigmentosa	1	BEST1	AD	c.1063C>T p.(Arg355Cys)#	chr11:61727478	38/271196/0	3
360	Stargardt Disease	3	BEST1	AR	c.95T>C p.(Leu32Pro)# c.95T>C p.(Leu32Pro)#	chr11:61719373 chr11:61719373	NP NP	3 3
361	Retinitis pigmentosa	1	C2orf71	AR	c.3669-5G>A p.(?) c.3676G>A p.(Glu1226Lys)#	chr2:29287938 chr2:29287926	14/172268/0 7/175908/0	3 3
362	Generalized retinal dystrophy (non-syndromic)	1	CA4	AD	c.686G>A p.(Cys229Tyr)#	chr17:58235749	1/246226/0	3
248	LCA	1	RPE65	AR	c.271C>Tp.(Arg91Trp) c.271C>T p.(Arg91Trp)	chr1:68910541 chr1:68910541	14/276950/0 14/276950/0	5 4	EYS	AR	c.8429C>T p.(The2810Ile)	chr6:64431498	239/182834/1	4
461	Retinitis pigmentosa	1	RPE65	AR	c.329A>G p.(Asp110Gly) c.1102T>C p.(Tyr368His)	chr1:68910483 chr1:68903896	NP 19/277072/0	3 5
365	Cone-rod dystrophy	1	CACNA1F	XL (M)	c.2237A>C p.(Asn746Thr)	chrX:49079179	298/199628/0/108	3
366	Macular dystrophy unspecified	3	CACNA1F	XL (F)	c.3269+3G>A p.(?)	chrX:49072839	24/198170/0/9	3
462	Retinitis pigmentosa	1	RPE65	AR	c.130C>T p.(Arg44*)	chr1:68912508	8/277232/0	4	BBS1	AR	c.1169T>G p.(Met390Arg)	chr11:66293652	436/277150/0	5
253	Retinitis pigmentosa	1	RPGR	XL (F)	c.1731dup p.(Ala578Serfs*5)#	chrX:38147136	NP	4	CNGB3	AR	c.1578+1G>A p.(?)	chr8:87638210	4/244910/0	5
254	Retinitis pigmentosa	1	RPGR	XL (M)	c.1236_1239del p.(Glu414Glyfs*10)#	chrX:38158215	NP	4
370	Vitreoretinopathy unspecified	4	CDH23	AR	c.3331G>T p.(Val1111phe)# c.7241A>T p.(Asp2414Val)#	chr10:73472532 chr10:73559265	1/243204/0 NP	3 3
255	Retinitis pigmentosa	1	RPGR	XL (M)	c.1573-3C>G p.(?)	chrX:38147297	NP	4
256	Retinitis pigmentosa	1	RPGR	XL (M)	c.248-2A>G p.(?)	chrX:38180344	NP	5
257	Retinitis pigmentosa	1	RPGR	XL (F)	c.2447_2461del p.(Gly816_Glu820del)	chrX:38145791	118/98065/0/17	4
258	Retinitis pigmentosa	1	RPGR	XL (M)	c.1234C>T p.(Arg412*)	chrX:38158220	NP	4
259	Retinitis pigmentosa	1	RPGR	XL (M)	c.28+1G>C p.(?)	chrX:38186592	NP	5
260	Retinitis pigmentosa	1	RPGR	XL (M)	c.2426_2427del p.(Glu809Glyfs*25)	chrX:38145825	NP	5
377	Retinitis pigmentosa	1	CEP290	AR	c.503G>A p.(Arg168His) c.2691A>G p.(Ile897Met)#	chr12:88524335 chr12:88500578	72/243306/0 2/238750/0	3 3
261	Cone-rod dystrophy	1	RPGR	XL (M)	c.155-1G>A p.(?)	chrX:38182199	NP	4
262	Retinitis pigmentosa	1	RPGR	XL (M)	c.1573-3C>G p.(?)	chrX:38147297	NP	4
263	Retinitis pigmentosa	1	RPGR	XL (M)	c.1236_1239del p.(Glu414Glyfs*10)#	chrX:38158215	NP	4
264	Retinitis pigmentosa	1	RPGR	XL (M)	c.1179T>G p.(Tyr393*)	chrX:38158275	NP	4
265	Retinitis pigmentosa	1	RPGR	XL (M)	c.3092delp.(Glu1031Glyfs*58)	chrX:38145160	NP	5
266	Retinitis pigmentosa	1	RPGR	XL (F)	c.2405_2406del p.(Glu802Glyfs*32)	chrX:38145846	NP	5
384	Retinitis pigmentosa	1	CNGB1	AR	c.976G>C p.(Gly326Arg)# c.965C>T p.(Thr322Ile)#¤	chr16:57984343 chr16:57984354	10/277218/0 10/277214/0	3 3
385	Retinitis pigmentosa	1	CNGB1	AR	c.2285G>A p.(Arg762His) c.2285G>A p.(Arg762His)	chr16:57949172 chr16:57949172	3/245740/0 3/245740/0	3 3
386	Retinitis pigmentosa	1	CNGB1	AR	c.2085T>A p.(Asp695Glu)# c.2085T>A p.(Asp695Glu)#	chr16:57951253 chr16:57951253	NP NP	3 3
267	Retinitis pigmentosa	1	RPGR	XL (F)	c.2257_2260del p.(Gly753Lysfs*61)	chrX:38145992	NP	4
388	Retinitis pigmentosa	1	CNGB1	AR	c.2085T>A p.(Asp695Glu)# c.2085T>A p.(Asp695Glu)#	chr16:57951253 chr16:57951253	NP NP	3 3
305	Cone dystrophy	2	RPGR	XL (F)	c.2447_2461del p.(Gly816_Glu820del)	chrX:38145791	118/98065/0/17	4
464	Retinitis pigmentosa	1	RPGR	XL (M)	c.492G>T p.(Trp164Cys)#	chrX:38176696	NP	4	GPR179	AR	c.3361G>T p.(Glu1121*)#	chr17:36486091	NP	4
391	Retinitis pigmentosa	1	CNNM4	AR	c.2130+5G>A p.(?) c.2130+5G>A p.(?)	chr2:97474484 chr2:97474484	90/276210/0 90/276210/0	3 3
465	LCA	1	RPGRIP1	AR	c.194G>A p.(Trp65*)	chr14:21762944	NP	5	MAK BBS10	AR AR	c.1367_1368insT p.(Lys456Asnfs*12)# c.271dup p.(Cys91Leufs*5)	chr6:10784754 chr12:76741494	NP 154/274446/0	4 5
466	Retinitis pigmentosa	1	SAG	AR	c.(512+1_513-1)_(806+1_807-1)del#	exon 8-10	NA	4	BBS9	AR	c.1277_1280del p.(Gln426Argfs*16)#	chr7:33384194	NP	4
268	Retinitis pigmentosa	1	SNRNP200	AD	c.2041C>T p.(Arg681Cys)	chr2:96958829	1/246188/0	4
269	Retinitis pigmentosa	1	TOPORS	AD	c.2554_2557del p.(Glu852Glnfs*13)	chr9:32541966	1/30914/0	5
471	Macular dystrophy unspecified	3	TTC8	AR	c.1297 C>T p.(Arg433Trp)	chr14:89338776	193/277014/0	4
473	Retinitis pigmentosa	1	TULP1	AR	c.361G>T p.(Glu121*)#	chr6:35478776	NP	4
474	Retinitis pigmentosa	1	USH1C	AR	c.238dup p.(Arg80Profs*69)	chr11:17552956	76/275800/0	5
399	Retinitis pigmentosa	1	CRX	AD	c.(?_-1)_(*1_?)dup#	exon 1-4	NA	3	CACNA1F	XL	c.2237A>C p.(Asn746Thr)	chrX:49079179	298/199628/0/108	3
400	Retinitis pigmentosa	1	CRX	AD	c.425A>G p.(Tyr142Cys)	chr19:48342749	142/276224/0	3	ABCA4	AR	c.3808G>T p.(Glu1270*)	chr1:94502706	NP	5
401	Retinitis pigmentosa	1	CRX	AD	c.28C>G p.(His10Asp)	chr19:48337728	128/277196/0	3
475	Retinitis pigmentosa	1	USH1C	AR	c.238dup p.(Arg80Profs*69)	chr11:17552956	76/275800/0	5
270	Retinitis pigmentosa	1	USH2A	AR	c.2299del p.(Glu767Serfs*21) c.4714C>T p.(Leu1572Phe)¤ c.8254G>A p.(Gly2752Arg)	chr1:216420437 chr1:216270469 chr1:216052410	189/276498/0 199/277000/0 4/241986/0	5 3 4	PROM1	AR/AD	c.1355dup p.(Tyr452*)	chr4:16008260	55/274080/0	4
404	Retinitis pigmentosa	1	EYS	AR	c.2000G>A p.(Arg667His) c.977G>A p.(Ser326Asn)	chr6:66005779 chr6:66115146	67/179970/0 548/276362/0	3 3
271	Retinitis pigmentosa	1	USH2A	AR	c.12161G>T p.(Ser4054Ile) c.(4627+1_4628-1)_(4987+1_4988-1)del	chr1:215853624 exon 22-24	NP NA	4 4
272	Retinitis pigmentosa	1	USH2A	AR	c.5473G>T p.(Glu1825*) c.2276G>T p.(Cys759Phe)	chr1:216251530 chr1:216420460	NP 262/276470/0	5 5
273	Retinitis pigmentosa	1	USH2A	AR	c.920_923dup p.(His308Glnfs*16) c.3005G>C p.(Cys1002Ser)#	chr1:216498867 chr1:216390881	17/276274/0 NP	5 4
274	Retinitis pigmentosa	1	USH2A	AR	c.14219C>A p.(Ala4740Asp) c.5546_5547del p.(Ser1849Leufs*18)#	chr1:215824058 chr1:216251456	11/276890/0 NP	3 4
409	Retinitis pigmentosa	1	GNAT1	AD	c.107G>A p.(Gly36Asp)#	chr3:50230566	1/245988/0	3
275	Retinitis pigmentosa	1	USH2A	AR	c.12575G>A p.(Arg4192His) c.7595-2144A>G p.(?)	chr1:215848678 chr1:216064540	153/275164/1 2/30980/0	3 5
411	Retinitis pigmentosa	1	GPR179	AR	c.4841_4843del p.(Gly614del)# c.5975G>A p.(Gly1992Asp)	chr17:36484609 chr17:36483477	9/277148/0 552/277056/0	3 3
412	Congenital stationary night blindness	5	GRM6	AR	c.527C>T p.(Ser176Phe)# c.2003T>C p.(Leu668Pro)#	chr5:178419062 chr5:178413252	NP 1/245590/0	3 3
413	Cone dystrophy	2	GUCY2D	AR/AD	c.2513G>A p.(Arg838His) c.74C>T p.(Ser25Phe)	chr17:7918019 chr17:7906439	NP 288/139806/1	3 3
414	Retinitis pigmentosa	1	IMPDH1	AD	c.1598A>G p.(Gln533Arg)#	chr7:128034606	208/277012/0	3
415	LCA	1	IMPDH1	AD	c.978G>C p.(Gln326His)#	chr7:128038564	NP	3	PDE6B	AR/AD	c.1401+5G>A p.(?)	chr4:651288	368/275012/1	4
276	Retinitis pigmentosa	1	USH2A	AR	c.13274C>A p.(Thr4425Lys)# c.2276G>T p.(Cys759Phe)	chr1:215847979 chr1:216420460	NP 262/276470/0	4 5
277	Retinitis pigmentosa	1	USH2A	AR	c.2299del p.(Glu767Serfs*21) c.4714C>T p.(Leu1572Phe)¤ c.6902T>C p.(Leu2301Ser)	chr1:216420437, chr1:216270469 chr1:216144022	189/276498/0, 199/277000/0 6/245782/0	5 3 4
278	Retinitis pigmentosa	1	USH2A	AR	c.2299del p.(Glu767Serfs*21) c.4714C>T p.(Leu1572Phe)¤ c.2276G>T p.(Cys759Phe)$	chr1:216420437, chr1:216270469 chr1:216420460	189/276498/0, 199/277000/0 262/276470/0	5 3 5
279	Retinitis pigmentosa	1	USH2A	AR	c.2299del p.(Glu767Serfs*21) c.4714C>T p.(Leu1572Phe)¤ c.11714G>A p.(Arg3905His)#	chr1:216420437, chr1:216270469 chr1:215901724	189/276498/0, 199/277000/0 4/242882/0	5 3 3
280	Cone-rod dystrophy	1	USH2A	AR	c.14911C>T p.(Arg4971*) c.3407G>A p.(Ser1136Asn)	chr1:215813957 chr1:216373373	NP NP	5 4
281	Retinitis pigmentosa	1	USH2A	AR	c.2299del p.(Glu767Serfs*21) c.4714C>T p.(Leu1572Phe)¤ c.2276G>T p.(Cys759Phe)$	chr1:216420437, chr1:216270469 chr1:216420460	189/276498/0, 199/277000/0 262/276470/0	5 3 5	PROM1	AR/AD	c.2490-2A>G p.(?)	chr4:15981529	18/147644/0	4
282	Retinitis pigmentosa	1	USH2A	AR	c.1606T>C p.(Cys536Arg) c.9056-2A>G p.(?)	chr1:216495263 chr1:216017840	6/276688/0 3/239208/0	5 4
423	Generalized retinal dystrophy (non-syndromic)	1	MERTK	AR	c.2060G>T p.(Arg687Leu)# c.2060G>T p.(Arg687Leu)# c.2305A>G p.(Ile769Val)# c.2305A>G p.(Ile769Val)#	chr2:112767624 chr2:112767624 chr2:112779114 chr2:112779114	NP NP 87/276840/0 87/276840/0	3 3 3 3
283	Retinitis pigmentosa	1	USH2A	AR	c.2299del p.(Glu767Serfs*21) c.4714C>T p.(Leu1572Phe)¤ c.2276G>T p.(Cys759Phe)$	chr1:216420460 chr1:216420437, chr1:216270469	189/276498/0, 199/277000/0 262/276470/0	5 3 5
284	Retinitis pigmentosa	1	USH2A	AR	c.3005G>C p.(Cys1002Ser)# c.11864G>A p.(Trp3955*)	chr1:216390881 chr1:215901574	NP 33/276896/1	4 5
285	Retinitis pigmentosa	1	USH2A	AR	c.2276G>T p.(Cys759Phe) c.9503G>T p.(Cys3168Phe)#	chr1:216420460 chr1:215990406	262/276470/0 3/245312/0	5 3
427	Retinitis pigmentosa	1	MYO7A	AR	c.3503+12G>A p.(?)# c.3503+12G>A p.(?)#	chr11:76895772 chr11:76895772	NP NP	3 3
428	Unspecified syndrome	6	MYO7A	AR	c.724G>T p.(Val242Phe)# c.1838A>G p.(Gln613Arg)#	chr11:76868039 chr11:76883834	NP NP	3 3
286	Retinitis pigmentosa	1	USH2A	AR	c.2276G>T p.(Cys759Phe) c.2299del p.(Glu767Serfs*21)$	chr1:216420460 chr1:216420437	262/276470/0 189/276498/0	5 5
430	Retinitis pigmentosa	1	MYO7A	AR	c.3283G>A p.(Glu1095Lys) c.5929C>T p.(Arg1977Trp)#¤	chr11:76893643 chr11:76919547	110/276038/0 3/276028/0	3 3
287	Retinitis pigmentosa	1	USH2A	AR	c.12161G>T p.(Ser4054Ile) c.13123T>G p.(Cys4375Gly)#	chr1:215853624 chr1:215848130	NP NP	4 3
288	Retinitis pigmentosa	1	USH2A	AR	c.4957C>T p.(Arg1653*) c.5074G>T p.(Asp1692Tyr)#	chr1:216260091 chr1:216258133	5/276334/0 NP	4 3
289	Retinitis pigmentosa	1	USH2A	AR	c.2276G>T p.(Cys759Phe) c.6728G>T p.(Gly2243Val)#	chr1:216420460 chr1:216166439	262/276470/0 10/276788/0	5 3
290	Retinitis pigmentosa	1	USH2A	AR	c.5009T>C p.(Val1670Ala)# c.13331C>T p.(Pro4444Leu)	chr1:216258198 chr1:215847922	1/245444/0 3/245448/0	4 4
435	Retinitis pigmentosa	1	PDE6B	AR/AD	c.313G>A p.(Glu105Lys) c.313G>A p.(Glu105Lys)	chr4:619728 chr4:619728	2/30954/0 2/30954/0	3 3
291	Retinitis pigmentosa	1	USH2A	AR	c.2299del p.(Glu767Serfs*21) c.4714C>T p.(Leu1572Phe)¤ c.(4627+1_4628-1)_(4987+1_4988-1)del	chr1:216420437, chr1:216270469 exon 22-24	189/276498/0, 199/277000/0 NA	5 3 4
437	Retinitis pigmentosa	1	PITPNM3	AD	c.1878G>C p.(Gln626His)	chr17:6371557	446/275990/0	3
438	Retinitis pigmentosa	1	PITPNM3	AD	c.1688C>T p.(Thr563Met)	chr17:6373665	126/276382/0	3
439	Retinitis pigmentosa	1	PITPNM3	AD	c.1878G>C p.(Gln626His) c.1878G>C p.(Gln626His)	chr17:6371557 chr17:6371557	446/275990/0 446/275990/0	3 3
440	Retinitis pigmentosa	1	PROM1	AR	c.1911+8G>A p.(?)# c.2110C>T p.(Arg704Cys)	chr4:15993863 chr4:15989306	101/276786/0 NP	3 3
441	LCA	1	PRPF31	AD	c.1336T>C p.(Ser446Pro)#	chr19:54632707	NP	3	TRPM1	AR	c.215A>G p.(Tyr72Cys)	chr15:31360294	53/277090/0	4
442	Generalized retinal dystrophy (non-syndromic)	1	PRPF31	AD	c.373C>G p.(Leu125Val)# c.1073+5G>A p.(?)#	chr19:54625926 chr19:54631580	2/246272/0 22/202192/0	3 3
443	Retinitis pigmentosa	1	PRPF31	AD	c.1222C>T p.(Arg408Trp) c.1222C>T p.(Arg408Trp)	chr19:54632507 chr19:54632507	1/190016/0 1/190016/0	3 3
444	Retinitis pigmentosa	1	PRPF8	AD	c.6480_6491del p.(Gly2161_Pro2164del)#	chr17:1554961	NP	3
445	Macular dystrophy unspecified	3	PRPH2	AD	c.995T>A p.(Val332Glu)#	chr6:42666079	NP	3
446	Macular dystrophy unspecified	3	PRPH2	AD	c.995T>A p.(Val332Glu)#	chr6:42666079	NP	3
292	Retinitis pigmentosa	1	USH2A	AR	c.1391G>A p.(Arg464His)# c.13576C>T p.(Arg4526*)$	chr1:216496975 chr1:215847677	3/245446/0 NP	4 5
448	Retinitis pigmentosa	1	PRPH2	AD	c.652T>C p.(Ser218Pro)#	chr6:42672279	NP	3
293	Retinitis pigmentosa	1	USH2A	AR	c.2276G>T p.(Cys759Phe) c.9799T>C p.(Cys3267Arg)	chr1:216420460 chr1:215972408	262/276470/0 2/276792/0	5 4	EYS	AR	c.8648_8655del p.(Thr2883Lysfs*4)	chr6:64431272	148/182828/1	4
450	Retinitis pigmentosa	1	PRPH2	AD	c.938C>T p.(Pro313Leu)	chr6:42666136	105/277154/0	3
451	Macular dystrophy unspecified	3	PRPH2	AD	c.658C>T p.(Arg220Trp)	chr6:42672273	NP	3
452	Retinitis pigmentosa	1	RAB28	AR	c.55G>A p.(Gly19Arg)# c.55G>A p.(Gly19Arg)#	chr4:13485720 chr4:13485720	1/30824/0 1/30824/0	3 3
294	Retinitis pigmentosa	1	USH2A	AR	c.9056-2A>G p.(?) c.(11711+1_11712-1)_(*1_?)del#	chr1:216017840 exon 62-72	3/239208/0 NA	5 5
295	Usher syndrome	6	USH2A	AR	c.2299del p.(Glu767Serfs*21) c.4714C>T p.(Leu1572Phe)¤ c.7595-2144A>G p.(?)	chr1:216420437, chr1:216270469 chr1:216064540	189/276498/0, 199/277000/0 2/30980/0	5 3 5
296	Retinitis pigmentosa	1	USH2A	AR	c.12575G>A p.(Arg4192His) c.5167+4A>G p.(?)	chr1:215848678 chr1:216258036	153/275164/1 NP	4 3
456	Retinitis pigmentosa	1	RP1	AR/AD	c.3101A>T p.(His1034Leu)# c.5805T>G p.(Phe1935Leu)#	chr8:55539543 chr8:55542247	42/277052/0 42/276474/0	3 3	USH2A	AR	c.11815G>A p.(Glu3939Lys)	chr1:215901623	130/275824/1	4
457	Retinitis pigmentosa	1	RP1	AR/AD	c.4642A>T p.(Ser1548Cys)#	chr8:55541084	7/276786/0	3	CNGB1	AR	c.2957A>T p.(Asn986Ile)	chr16:57935275	342/277156/0	4
458	Retinitis pigmentosa	1	RP1	AR/AD	c.578G>C p.(Arg193Pro)# c.578G>C p.(Arg193Pro)#	chr8:55534104 chr8:55534104	NP NP	3 3
459	Retinitis pigmentosa	1	RP1	AR/AD	c.3101A>T p.(His1034Leu)# c.5805T>G p.(Phe1935Leu)#	chr8:55539543 chr8:55542247	42/277052/0 42/276474/0	3 3
297	Usher syndrome	6	USH2A	AR	c.10561T>C p.(Trp3521Arg) c.(1971+1_1972-1)_(2993+1_2994-1)dup#	chr1:215956104 exon 12-14	8/276870/0 NA	5 4
298	Retinitis pigmentosa	1	USH2A	AR	c.2299del p.(Glu767Serfs*21) c.4714C>T p.(Leu1572Phe)¤ c.9370A>G p.(Arg3124Gly)	chr1:216420437, chr1:216270469 chr1:216011334	189/276498/0, 199/277000/0 1/246004/0	5 3 4
299	Retinitis pigmentosa	1	USH2A	AR	c.2276G>T p.(Cys759Phe) c.920_923dup p.(His308Glnfs*16)	chr1:216420460 chr1:216498867	262/276470/0 17/276274/0	5 5
300	Retinitis pigmentosa	1	USH2A	AR	c.2299del p.(Glu767Serfs*21) c.4714C>T p.(Leu1572Phe)¤ c.13335_13347delinsCTTG p.(Glu4445_Ser4449delinsAspLeu)	chr1:215847906 chr1:216420437, chr1:216270469	189/276498/0, 199/277000/0 NP	5 3 4
301	Retinitis pigmentosa	1	USH2A	AR	c.2276 G>T p.(Cys759Phe) c.2276G>T p.(Cys759Phe)	chr1:216420460 chr1:216420460	262/276470/0 262/276470/0	5 5
302	Retinitis pigmentosa	1	USH2A	AR	c.2299del p.(Glu767Serfs*21) c.4714C>T p.(Leu1572Phe)¤ c.11156G>A p.(Arg3719His)	chr1:216420437, chr1:216270469 chr1:215933077	189/276498/0, 199/277000/0 16/277018/0	5 3 4
467	Stargardt Disease	3	SNRNP200	AD	c.210-5A>G p.(?)#	chr2:96969073	1/246250/0	3
468	Retinitis pigmentosa	1	TOPORS	AD	c.2873A>T p.(Glu958Val)#	chr9:32541650	4/277170/0	3
469	Retinitis pigmentosa	1	TRPM1	AR	c.470C>T p.(Ser157Phe) c.1348C>T p.(Arg450Trp)#	chr15:31359348 chr15:31342635	960/277192/3 15/274654/0	3 3
470	Retinitis pigmentosa	1	TTC8	AR	c.403G>A p.(Ala135Thr)# c.595-5C>T p.(?)	chr14:89307484 chr14:89319310	23/276686/0 2341/276442/21	3 3	ARL6	AR	c.(?_-1)_(*1_?)dup	exon 1-9	NA	4
303	Retinitis pigmentosa	1	USH2A	AR	c.672 C>A p.(Ser224Arg)# c.13948 C>T p.(Gln4650*)#	chr1:216538407 chr1:215844499	NP NP	3 4	BEST1	AR/AD	c.422G>A p.(Arg141His)	chr11:61723364	95/173540/0	4
472	Retinitis pigmentosa	1	TULP1	AR	c.1495+6T>C p.(?)# c.1496-6C>A p.(?)	chr6:35467752 chr6:35466243	NP 22/274888/0	3 3
304	Retinitis pigmentosa	1	USH2A	AR	c.2299del p.(Glu767Serfs*21) c.4714C>T p.(Leu1572Phe)¤ c.2299del p.(Glu767Serfs*21)	chr1:216420437, chr1:216270469 chr1:216420437	189/276498/0, 199/277000/0 189/276498/0	5 3 5
306	Retinitis pigmentosa	1	USH2A	AR	c.2299del p.(Glu767Serfs*21) c.4714C>T p.(Leu1572Phe)¤ c.4146G>C p.(Trp1382Cys)#	chr1:216420437, chr1:216270469 chr1:216370000	189/276498/0, 199/277000/0 5/245494/0	5 3 3
307	Retinitis pigmentosa	1	USH2A	AR	c.2276G>T p.(Cys759Phe) c.11440G>T p.(Gly3814*)	chr1:216420460 chr1:215916627	262/276470/0 NP	5 4
476	Retinitis pigmentosa	1	USH2A	AR	c.2299del p.(Glu767Serfs*21) c.4714C>T p.(Leu1572Phe)¤	chr1:216420437 chr1:216270469	189/276498/0 199/277000/0	5 3
477	Retinitis pigmentosa	1	USH2A	AR	c.2028C>A p.(Cys676*)	chr1:216424384	NP	4
478	Macular dystrophy unspecified	3	USH2A	AR	c.2299del p.(Glu767Serfs*21) c.4714C>T p.(Leu1572Phe)¤	chr1:216420437 chr1:216270469	189/276498/0 199/277000/0	5 3
479	Retinitis pigmentosa	1	USH2A	AR	c.2299del p.(Glu767Serfs*21) c.4714C>T p.(Leu1572Phe)¤	chr1:216420437 chr1:216270469	189/276498/0 199/277000/0	5 3
480	Retinitis pigmentosa	1	USH2A	AR	c.15433G>A p.(Val5145Ile) c.15433G>A p.(Val5145Ile)	chr1:215802242 chr1:215802242	909/277208/4 909/277208/4	3 3
481	Retinitis pigmentosa	1	USH2A	AR	c.12574C>T p.(Arg4192Cys)	chr1:215848679	10/275174/0	4
482	Cone dystrophy	2	USH2A	AR	c.2522C>A p.(Ser841Tyr) c.5975A>G p.(Tyr1992Cys)	chr1:216420214 chr1:216243517	1686/276116/10 964/276990/4	3 3
483	Cone-rod dystrophy	1	USH2A	AR	c.2299del p.(Glu767Serfs*21) c.4714C>T p.(Leu1572Phe)¤	chr1:216420437 chr1:216270469	189/276498/0 199/277000/0	5 3
484	Retinitis pigmentosa	1	USH2A	AR	c.9056-2A>G p.(?)	chr1:216017840	3/239208/0	5
485	LCA	1	USH2A	AR	c.4957C>T p.(Arg1653*)	chr1:216260091	5/276334/0	4
486	Congenital stationary night blindness	5	USH2A	AR	c.2299del p.(Glu767Serfs*21) c.4714C>T p.(Leu1572Phe)¤ c.10808C>T p.(Ala3603Val)#	chr1:216420437 chr1:216270469 chr1:215953316	189/276498/0, 199/277000/0 5/216112/0	5 3 3
487	Retinitis pigmentosa	1	USH2A	AR	c.10010G>T p.(Cys3337Phe)# c.9346C>A p.(Pro3116Thr)#	chr1:215963573 chr1:216011358	5/276574/0 1/246064/0	3 3
488	Åland eye disease	5	WHRN	AR	c.1850C>T p.(Ser617Leu)#	chr9:117169021	70/276620/0	4
